# Supplementary material for: Increasing the amylose content of durum wheat through silencing of the SBEIIa genes
Source: BMC Plant Biol. 2010 Jul 14;10:144. doi: 10.1186/1471-2229-10-144 (PMC3095290; doi:10.1186/1471-2229-10-144)
Supplement: Additional file 1 — Segregation data of RNAi transgenic lines. Biochemical analyses have been performed on PCR positive seeds of T2 plants. [file 1471-2229-10-144-S1.XLS]

## Sheet: Foglio1
Lines	analysed seeds of T0 plants /PCR positive	analysed seeds of selected positive T1 plants/PCR positive	analysed seeds of selected positive T2 plants/PCR positive
MJ16-112	4/4	plant n° 1 10/10	plant n° 1 10/10
		plant n° 2 10/8
		plant n° 3 10/7
		plant n° 4 10/8
MJ16-114	5/5	plant n° 1 10/9
		plant n° 2 10/10	plant n° 2 10/10
		plant n° 3 10/10	plant n° 3 10/10
MJ16-119	5/4	plant n° 1 10/10	plant n° 1 10/10
		plant n° 2 10/7
		plant n° 3 10/7
A428	4/4	plant n° 1 10/8
		plant n° 2 10/8
		plant n° 3 10/10	plant n° 3 10/10
		plant n° 4 10/7
A431	20/16	plant n° 1 10/7
		plant n° 2 10/8
		plant n° 3 10/6
		plant n° 4 10/10	plant n° 4 10/10
A432	8/6	plant n° 1 10/8
		plant n° 2 10/7
		plant n° 3 10/7
		plant n° 4 10/8
		plant n° 5 10/10	plant n° 5 10/10
